# Supplementary material for: Creation of Metal-Complex-Integrated Tensegrity Triangle DNA Crystals
Source: Molecules. 2024 Oct 1;29(19):4674. doi: 10.3390/molecules29194674 (PMC11478291; doi:10.3390/molecules29194674)
Supplement: Supplementary file 1 [file molecules-29-04674-s001.zip]

Archive with 1 entries (1 files):
- molecules-3171814-supplementary.pdf
